# Supplementary material for: Effectiveness of exercise-based rehabilitation for depressive symptoms, anxiety, and health-related quality of life in adults with rheumatoid arthritis: A systematic review and meta-analysis of randomized controlled trials
Source: PLoS One. 2026 Jul 15;21(7):e0352173. doi: 10.1371/journal.pone.0352173 (PMC13372145; doi:10.1371/journal.pone.0352173)
Supplement: S2 Table — (XLSX) [file pone.0352173.s003.xlsx]

## Sheet: Minimal Dataset
	Study	Outcome domain	Analysis subgroup/category	Experimental mean	Experimental SD	Experimental n	Control mean	Control SD	Control n	Weight (%)	Std. Mean Difference (SMD)	95% CI lower	95% CI upper	Derived SE from CI
1	Bilberg; 2025	Depressive symptoms	conventional exercise	-0.8	1.62	43	-0.4	2.3	44	12	-0.2	-0.62	0.22	0.214286
2	Feldthusen; 2015	Depressive symptoms	conventional exercise	-1.4	1.93	36	-0.3	2.28	34	10.6	-0.52	-0.99	-0.04	0.242347
3	Kucharski; 2019	Depressive symptoms	conventional exercise	0	1.48	36	0	3.84	38	11.1	0	-0.46	0.46	0.234694
4	Loeppenthin; 2022	Depressive symptoms	conventional exercise	-3	4.47	17	3.8	5.14	21	6.3	-1.37	-2.09	-0.65	0.367347
5	Neuberger; 2007	Depressive symptoms	conventional exercise	-3.29	5.16	79	-1.21	5.57	73	15	-0.39	-0.71	-0.06	0.165816
6	Noreau; 1995	Depressive symptoms	conventional exercise	-0.87	0.94	19	-0.2	0.71	10	5.4	-0.75	-1.54	0.04	0.403061
7	Chang; 2024	Depressive symptoms	mind-body exercise	-6.87	14.37	30	-3.75	12.55	30	9.9	-0.23	-0.74	0.28	0.260204
8	Gautam; 2019	Depressive symptoms	mind-body exercise	-1.38	3.66	36	0.94	3.7	36	10.7	-0.62	-1.1	-0.15	0.242347
9	Pukšić; 2021	Depressive symptoms	mind-body exercise	-0.77	1.93	30	0.59	1.52	27	9.2	-0.77	-1.31	-0.23	0.27551
10	Wang; 2008	Depressive symptoms	mind-body exercise	-2.3	3.2	10	2.8	4.8	10	3.9	-1.2	-2.17	-0.23	0.494898
11	Ward; 2018	Depressive symptoms	mind-body exercise	-0.4	2.2	13	0.2	1.9	13	5.7	-0.28	-1.06	0.49	0.395408
12	Bilberg; 2025	Anxiety	conventional exercise	-0.8	2.19	43	-0.5	2.36	44	22.4	-0.13	-0.55	0.29	0.214286
13	Feldthusen; 2015	Anxiety	conventional exercise	-1.4	2.15	36	0.2	2.73	34	17.1	-0.65	-1.13	-0.16	0.247449
14	Kucharski; 2019	Anxiety	conventional exercise	-1	2.96	36	0	3.04	38	18.8	-0.33	-0.79	0.13	0.234694
15	Noreau; 1995	Anxiety	conventional exercise	-1.15	1.05	19	-0.52	1.35	10	6.5	-0.53	-1.31	0.25	0.397959
16	Chang; 2024	Anxiety	mind-body exercise	-9.38	14.8	30	-3.75	11.5	30	15.2	-0.42	-0.93	0.09	0.260204
17	Pukšić; 2021	Anxiety	mind-body exercise	-1.91	2.3	30	-0.18	2.08	27	13.6	-0.78	-1.32	-0.24	0.27551
18	Ward; 2018	Anxiety	mind-body exercise	-2	2.7	13	0	2.9	13	6.3	-0.69	-1.49	0.1	0.405612
19	Baxter; 2016	Health-related quality of life	conventional exercise	5	5.8	11	-1	5.6	22	8.6	1.03	0.26	1.8	0.392857
20	Feldthusen; 2015	Health-related quality of life	conventional exercise	11.8	12.99	36	1.8	12.09	34	15.3	0.79	0.3	1.27	0.247449
21	Manning; 2014	Health-related quality of life	conventional exercise	1.4	6.82	52	0.8	6.53	52	18.9	0.09	-0.3	0.47	0.196429
22	Teuwen; 2024	Health-related quality of life	conventional exercise	0.5	4.35	107	-0.2	3.9	104	23.7	0.17	-0.1	0.44	0.137755
23	Shetty; 2025	Health-related quality of life	mind-body exercise	8.78	7.48	50	3.88	8.14	50	18.3	0.62	0.22	1.02	0.204082
24	Wang; 2008	Health-related quality of life	mind-body exercise	6.4	24.5	10	-9.9	18	10	6.7	0.73	-0.19	1.64	0.466837
25	Ward; 2018	Health-related quality of life	mind-body exercise	0.7	23.3	13	-3.2	10.2	13	8.6	0.21	-0.56	0.98	0.392857
